# Supplementary material for: Efficiency of a Seedling Phenotyping Strategy to Support European Wheat Breeding Focusing on Leaf Rust Resistance
Source: Biology (Basel). 2021 Jul 6;10(7):628. doi: 10.3390/biology10070628 (PMC8301088; doi:10.3390/biology10070628)
Supplement: Supplementary file 1 [file biology-10-00628-s001.zip]

Archive with 1 entries (1 files):
- biology-1265541-supplementary.pdf
